# Supplementary material for: Tricaesium dimolybdate(VI) bromide
Source: Acta Crystallogr Sect E Struct Rep Online. 2009 Nov 7;65(Pt 12):i87. doi: 10.1107/S1600536809046297 (PMC2971751; doi:10.1107/S1600536809046297)
Supplement: Supplementary file 1 [file e-65-00i87-sup1.cif]

##############################################################################
###                                                                        ###
###        Electronic paper (Acta Crystallographica Section E)             ###
###                                                                        ###
##############################################################################
#                                                                            #
# This CIF contains the data in a paper accepted for publication in Acta     #
# Crystallographica Section E. It conforms to the requirements of Notes      #
# for Authors for Section E, and has been peer reviewed under the auspices   #
# of the IUCr Commission on Journals.                                        #
#                                                                            #
# Full details of the Crystallographic Information File format               #
# are given in the paper "The Crystallographic Information File (CIF):       #
# a New Standard Archive File for Crystallography" by S. R. Hall, F. H.      #
# Allen and I. D. Brown [Acta Cryst. (1991), A47, 655-685].                  #
#                                                                            #
# The current version of the core CIF dictionary is obtainable from          #
# ftp://ftp.iucr.org/pub/cif_core.dic. The current version number is 2.4.    #
#                                                                            #
# Software is freely available for graphical display of the structure(s) in  #
# this CIF.  For information consult the CIF home page http://www.iucr.org/  #
# cif/home.html                                                              #
#                                                                            #
# This file may be used for bona fide research purposes within the           #
# scientific community so long as proper attribution is given to the journal # 
# article from which it was obtained.                                        #
#                                                                            #
##############################################################################
                                             
data_global
_audit_creation_method     'from SHELXL97 CIF and IUCr SHELXL97-template'
_journal_date_recd_electronic     2009-10-28
_journal_date_accepted     2009-11-03
_journal_name_full     'Acta Crystallographica, Section E'
_journal_year     2009
_journal_volume     65
_journal_issue     12
_journal_page_first     i87
_journal_page_last     i87
_journal_paper_category     QI
_journal_coeditor_code     WM2275
_publ_contact_author_name     'Anna S. Pakhomova'
_publ_contact_author_address
;
St Petersburg State University, Universitetskaya nab. 7/9
199034 St Petersburg, Russian Federation
;
_publ_contact_author_email     a.s.pakhomova@mail.ru
_publ_contact_author_fax     7(812)328-96-47
_publ_contact_author_phone     7(812)328-96-47
_publ_section_title
;
Tricaesium dimolybdate(VI) bromide
;
loop_
    _publ_author_name
    _publ_author_footnote
    _publ_author_address
    'Pakhomova, A. S.' .
;
St Petersburg State University, Universitetskaya nab. 7/9
199034 St Petersburg, Russian Federation
;
    'Krivovichev, S. V.' .
;
St Petersburg State University, Universitetskaya nab. 7/9
199034 St Petersburg, Russian Federation
;
data_I
_chemical_name_systematic
;
Tricaesium bromide dimolybdate
;
_chemical_name_common     ?
_chemical_formula_moiety     ?
_chemical_formula_sum     'Br Cs3 Mo2 O7'
_chemical_formula_structural     'Cs3 (Mo2 O7) Br'
_chemical_formula_iupac     'Cs3 (Mo2 O7) Br'
_chemical_formula_weight     782.52
_chemical_melting_point     ?
_symmetry_cell_setting     'hexagonal'
_symmetry_space_group_name_H-M     'P 63/m m c'
_symmetry_space_group_name_Hall     '-P 6c 2c'
loop_
    _symmetry_equiv_pos_as_xyz
    'x, y, z'
    '-x, -y, z+1/2'
    '-y, x-y, z'
    '-x+y, -x, z'
    'x-y, x, z+1/2'
    'y, -x+y, z+1/2'
    'x-y, -y, -z'
    '-x, -x+y, -z'
    'y, x, -z'
    '-y, -x, -z+1/2'
    'x, x-y, -z+1/2'
    '-x+y, y, -z+1/2'
    '-x, -y, -z'
    'x, y, -z-1/2'
    'y, -x+y, -z'
    'x-y, x, -z'
    '-x+y, -x, -z-1/2'
    '-y, x-y, -z-1/2'
    '-x+y, y, z'
    'x, x-y, z'
    '-y, -x, z'
    'y, x, z-1/2'
    '-x, -x+y, z-1/2'
    'x-y, -y, z-1/2'
_cell_length_a     6.3993(5)
_cell_length_b     6.3993(5)
_cell_length_c     16.4870(15)
_cell_angle_alpha     90.00
_cell_angle_beta     90.00
_cell_angle_gamma     120.00
_cell_volume     584.71(8)
_cell_formula_units_Z     2
_cell_measurement_reflns_used     5704
_cell_measurement_theta_min     2.47
_cell_measurement_theta_max     29.54
_cell_measurement_temperature     293(2)
_exptl_crystal_description     'plate'
_exptl_crystal_colour     'colorless'
_exptl_crystal_size_max     0.15
_exptl_crystal_size_mid     0.15
_exptl_crystal_size_min     0.05
_exptl_crystal_density_diffrn     4.445
_exptl_crystal_density_meas     ?
_exptl_crystal_density_method     'not measured'
_exptl_crystal_F_000     680
_exptl_absorpt_coefficient_mu     14.766
_exptl_absorpt_correction_type     'integration'
_exptl_absorpt_process_details     '(X-RED and X-SHAPE; Stoe & Cie, 2007)'
_exptl_absorpt_correction_T_min     0.1529
_exptl_absorpt_correction_T_max     0.5319
_exptl_special_details
;
;
_diffrn_ambient_temperature     293(2)
_diffrn_radiation_type     MoK\a
_diffrn_radiation_wavelength     0.71073
_diffrn_radiation_source     'fine-focus sealed tube'
_diffrn_radiation_monochromator     graphite
_diffrn_measurement_device_type     'Stoe IPDS-2'
_diffrn_measurement_method     'rotation method'
_diffrn_detector_area_resol_mean     6.67
_diffrn_reflns_number     5224
_diffrn_reflns_av_R_equivalents     0.0435
_diffrn_reflns_av_sigmaI/netI     0.0186
_diffrn_reflns_theta_min     2.47
_diffrn_reflns_theta_max     29.15
_diffrn_reflns_theta_full     29.15
_diffrn_measured_fraction_theta_max     0.991
_diffrn_measured_fraction_theta_full     0.991
_diffrn_reflns_limit_h_min     -8
_diffrn_reflns_limit_h_max     8
_diffrn_reflns_limit_k_min     -7
_diffrn_reflns_limit_k_max     8
_diffrn_reflns_limit_l_min     -21
_diffrn_reflns_limit_l_max     22
_diffrn_standards_number     0
_diffrn_standards_interval_count     .
_diffrn_standards_interval_time     .
_diffrn_standards_decay_%     ?
_refine_special_details
;
Refinement of <i>F</i>^2^ against ALL reflections. The weighted <i>R</i>-factor
<i>wR</i> and goodness of fit <i>S</i> are based on <i>F</i>^2^, conventional
<i>R</i>-factors <i>R</i> are based on <i>F</i>, with <i>F</i> set to zero for
negative <i>F</i>^2^. The threshold expression of <i>F</i>^2^ >
\s(<i>F</i>^2^) is used only for calculating <i>R</i>-factors(gt) <i>etc</i>.
and is not relevant to the choice of reflections for refinement.
<i>R</i>-factors based on <i>F</i>^2^ are statistically about twice as large
as those based on <i>F</i>, and <i>R</i>- factors based on ALL data will be
even larger.
;
_reflns_number_total     344
_reflns_number_gt     338
_reflns_threshold_expression     I>2\s(I)
_refine_ls_structure_factor_coef     Fsqd
_refine_ls_matrix_type     full
_refine_ls_R_factor_all     0.0258
_refine_ls_R_factor_gt     0.0250
_refine_ls_wR_factor_gt     0.0620
_refine_ls_wR_factor_ref     0.0623
_refine_ls_goodness_of_fit_ref     1.179
_refine_ls_restrained_S_all     1.179
_refine_ls_number_reflns     344
_refine_ls_number_parameters     20
_refine_ls_number_restraints     0
_refine_ls_weighting_scheme     calc
_refine_ls_weighting_details
               'w=1/[\s^2^(Fo^2^)+(0.0295P)^2^+2.906P] where P=(Fo^2^+2Fc^2^)/3'
_atom_sites_solution_primary     direct
_atom_sites_solution_secondary     difmap
_refine_ls_shift/su_max     0.000
_refine_ls_shift/su_mean     0.000
_refine_diff_density_max     0.598
_refine_diff_density_min     -1.209
_refine_ls_extinction_method     'SHELXL97 (Sheldrick, 2008)'
_refine_ls_extinction_coef     0.0306(16)
_refine_ls_extinction_expression
                                  'Fc^*^=kFc[1+0.001xFc^2^\l^3^/sin(2\q)]^-1/4^'
loop_
    _atom_type_symbol
    _atom_type_description
    _atom_type_scat_dispersion_real
    _atom_type_scat_dispersion_imag
    _atom_type_scat_source
    'O' 'O' 0.0106 0.0060
                         'International Tables Vol C Tables 4.2.6.8 and 6.1.1.4'
    'Mo' 'Mo' -1.6832 0.6857
                         'International Tables Vol C Tables 4.2.6.8 and 6.1.1.4'
    'Cs' 'Cs' -0.3680 2.1192
                         'International Tables Vol C Tables 4.2.6.8 and 6.1.1.4'
    'Br' 'Br' -0.2901 2.4595
                         'International Tables Vol C Tables 4.2.6.8 and 6.1.1.4'
_computing_data_collection     'X-AREA (Stoe, 2007)'
_computing_cell_refinement     'X-AREA (Stoe, 2007)'
_computing_data_reduction     'X-RED (Stoe, 2005)'
_computing_structure_solution     'SHELXS97 (Sheldrick, 2008)'
_computing_structure_refinement     'SHELXL97 (Sheldrick, 2008)'
_computing_molecular_graphics     'ATOMS (Dowty, 1999)'
_computing_publication_material     'publCIF (Westrip, 2009)'
loop_
    _atom_site_type_symbol
    _atom_site_label
    _atom_site_fract_x
    _atom_site_fract_y
    _atom_site_fract_z
    _atom_site_U_iso_or_equiv
    _atom_site_adp_type
    _atom_site_calc_flag
    _atom_site_refinement_flags
    _atom_site_occupancy
    _atom_site_disorder_assembly
    _atom_site_disorder_group
    Cs Cs1 1.3333 -0.3333 -0.04215(3) 0.0227(2) Uani d S 1 . .
    Cs Cs2 0.6667 -0.6667 -0.2500 0.0265(3) Uani d S 1 . .
    Mo Mo 1.0000 0.0000 -0.13619(4) 0.0166(2) Uani d S 1 . .
    O O1 0.8543(4) -0.2913(7) -0.0994(2) 0.0274(9) Uani d S 1 . .
    O O2 1.0000 0.0000 -0.2500 0.029(2) Uani d S 1 . .
    Br Br 1.3333 -0.3333 -0.2500 0.0365(4) Uani d S 1 . .
loop_
    _atom_site_aniso_label
    _atom_site_aniso_U_11
    _atom_site_aniso_U_22
    _atom_site_aniso_U_33
    _atom_site_aniso_U_12
    _atom_site_aniso_U_13
    _atom_site_aniso_U_23
    Cs1 0.0239(3) 0.0239(3) 0.0204(3) 0.01194(14) 0.000 0.000
    Cs2 0.0274(3) 0.0274(3) 0.0246(4) 0.01372(17) 0.000 0.000
    Mo 0.0183(3) 0.0183(3) 0.0130(4) 0.00917(14) 0.000 0.000
    O1 0.0328(18) 0.018(2) 0.0265(18) 0.0091(10) 0.0023(7) 0.0046(15)
    O2 0.040(4) 0.040(4) 0.008(4) 0.0200(19) 0.000 0.000
    Br 0.0434(6) 0.0434(6) 0.0227(7) 0.0217(3) 0.000 0.000
_geom_special_details
;
All e.s.d.'s (except the e.s.d. in the dihedral angle between two l.s. planes)
are estimated using the full covariance matrix. The cell e.s.d.'s are taken
into account individually in the estimation of e.s.d.'s in distances, angles
and torsion angles; correlations between e.s.d.'s in cell parameters are only
used when they are defined by crystal symmetry. An approximate (isotropic)
treatment of cell e.s.d.'s is used for estimating e.s.d.'s involving l.s.
planes.
;
loop_
    _geom_bond_atom_site_label_1
    _geom_bond_atom_site_label_2
    _geom_bond_site_symmetry_2
    _geom_bond_distance
    _geom_bond_publ_flag
    Cs1 O1 16_545 3.126(4) ?
    Cs1 O1 15_765 3.126(4) ?
    Cs1 O1 13_745 3.126(4) ?
    Cs1 O1 3_645 3.3441(12) ?
    Cs1 O1 4_755 3.3441(12) ?
    Cs1 O1 . 3.3441(12) ?
    Cs1 O1 1_655 3.3441(12) ?
    Cs1 O1 4_865 3.3441(12) ?
    Cs1 O1 3_635 3.3441(12) ?
    Cs1 Br . 3.4268(6) ?
    Cs1 Cs1 13_855 3.9475(5) ?
    Cs1 Cs1 13_745 3.9475(5) ?
    Cs2 O1 17_755 3.239(4) ?
    Cs2 O1 4_755 3.239(4) ?
    Cs2 O1 18_535 3.239(4) ?
    Cs2 O1 . 3.239(4) ?
    Cs2 O1 14 3.239(4) ?
    Cs2 O1 3_535 3.239(4) ?
    Cs2 Br 1_445 3.6946(3) ?
    Cs2 Br . 3.6946(3) ?
    Cs2 O2 1_545 3.6946(3) ?
    Cs2 O2 1_445 3.6946(3) ?
    Cs2 O2 . 3.6946(3) ?
    Cs2 Br 1_455 3.6946(3) ?
    Mo O1 3_645 1.725(4) ?
    Mo O1 4_765 1.725(4) ?
    Mo O1 . 1.725(4) y
    Mo O2 . 1.8764(7) y
    Mo Cs1 1_565 4.0067(4) ?
    Mo Cs1 1_455 4.0067(4) ?
    Mo Cs2 1_565 4.1438(4) ?
    Mo Cs2 1_665 4.1438(4) ?
    O1 Cs1 13_745 3.126(4) ?
    O1 Cs1 1_455 3.3441(12) ?
    O2 Mo 14 1.8764(7) ?
    O2 Cs2 1_565 3.6946(3) ?
    O2 Cs2 1_665 3.6946(3) ?
    Br Cs1 14 3.4268(6) ?
    Br Cs2 1_665 3.6946(3) ?
    Br Cs2 1_655 3.6946(3) ?
loop_
    _geom_angle_atom_site_label_1
    _geom_angle_atom_site_label_2
    _geom_angle_atom_site_label_3
    _geom_angle_site_symmetry_1
    _geom_angle_site_symmetry_3
    _geom_angle
    _geom_angle_publ_flag
    O1 Cs1 O1 16_545 15_765 70.37(12) ?
    O1 Cs1 O1 16_545 13_745 70.37(12) ?
    O1 Cs1 O1 15_765 13_745 70.37(12) ?
    O1 Cs1 O1 16_545 3_645 68.67(13) ?
    O1 Cs1 O1 15_765 3_645 104.90(6) ?
    O1 Cs1 O1 13_745 3_645 137.64(3) ?
    O1 Cs1 O1 16_545 4_755 104.90(6) ?
    O1 Cs1 O1 15_765 4_755 137.64(3) ?
    O1 Cs1 O1 13_745 4_755 68.67(13) ?
    O1 Cs1 O1 3_645 4_755 112.36(6) ?
    O1 Cs1 O1 16_545 . 68.67(13) ?
    O1 Cs1 O1 15_765 . 137.64(3) ?
    O1 Cs1 O1 13_745 . 104.90(6) ?
    O1 Cs1 O1 3_645 . 49.43(14) ?
    O1 Cs1 O1 4_755 . 65.19(14) ?
    O1 Cs1 O1 16_545 1_655 137.64(3) ?
    O1 Cs1 O1 15_765 1_655 68.67(13) ?
    O1 Cs1 O1 13_745 1_655 104.90(6) ?
    O1 Cs1 O1 3_645 1_655 112.36(6) ?
    O1 Cs1 O1 4_755 1_655 112.36(6) ?
    O1 Cs1 O1 . 1_655 146.20(13) ?
    O1 Cs1 O1 16_545 4_865 104.90(6) ?
    O1 Cs1 O1 15_765 4_865 68.67(13) ?
    O1 Cs1 O1 13_745 4_865 137.64(3) ?
    O1 Cs1 O1 3_645 4_865 65.19(14) ?
    O1 Cs1 O1 4_755 4_865 146.20(13) ?
    O1 Cs1 O1 . 4_865 112.36(6) ?
    O1 Cs1 O1 1_655 4_865 49.43(14) ?
    O1 Cs1 O1 16_545 3_635 137.64(3) ?
    O1 Cs1 O1 15_765 3_635 104.90(6) ?
    O1 Cs1 O1 13_745 3_635 68.67(13) ?
    O1 Cs1 O1 3_645 3_635 146.20(13) ?
    O1 Cs1 O1 4_755 3_635 49.43(14) ?
    O1 Cs1 O1 . 3_635 112.36(6) ?
    O1 Cs1 O1 1_655 3_635 65.19(14) ?
    O1 Cs1 O1 4_865 3_635 112.36(6) ?
    O1 Cs1 Br 16_545 . 138.29(8) ?
    O1 Cs1 Br 15_765 . 138.29(8) ?
    O1 Cs1 Br 13_745 . 138.29(8) ?
    O1 Cs1 Br 3_645 . 73.60(6) ?
    O1 Cs1 Br 4_755 . 73.60(6) ?
    O1 Cs1 Br . . 73.60(6) ?
    O1 Cs1 Br 1_655 . 73.60(6) ?
    O1 Cs1 Br 4_865 . 73.60(6) ?
    O1 Cs1 Br 3_635 . 73.60(6) ?
    O1 Cs2 O1 17_755 4_755 100.09(14) ?
    O1 Cs2 O1 17_755 18_535 67.58(11) ?
    O1 Cs2 O1 4_755 18_535 142.54(6) ?
    O1 Cs2 O1 17_755 . 142.54(6) ?
    O1 Cs2 O1 4_755 . 67.58(11) ?
    O1 Cs2 O1 18_535 . 142.54(6) ?
    O1 Cs2 O1 17_755 14 67.58(11) ?
    O1 Cs2 O1 4_755 14 142.54(6) ?
    O1 Cs2 O1 18_535 14 67.58(11) ?
    O1 Cs2 O1 . 14 100.09(14) ?
    O1 Cs2 O1 17_755 3_535 142.54(6) ?
    O1 Cs2 O1 4_755 3_535 67.58(11) ?
    O1 Cs2 O1 18_535 3_535 100.09(14) ?
    O1 Cs2 O1 . 3_535 67.58(11) ?
    O1 Cs2 O1 14 3_535 142.54(6) ?
    O1 Cs2 Br 17_755 1_445 71.27(3) ?
    O1 Cs2 Br 4_755 1_445 71.27(3) ?
    O1 Cs2 Br 18_535 1_445 71.27(3) ?
    O1 Cs2 Br . 1_445 129.96(7) ?
    O1 Cs2 Br 14 1_445 129.96(7) ?
    O1 Cs2 Br 3_535 1_445 71.27(3) ?
    O1 Cs2 Br 17_755 . 71.27(3) ?
    O1 Cs2 Br 4_755 . 71.27(3) ?
    O1 Cs2 Br 18_535 . 129.96(7) ?
    O1 Cs2 Br . . 71.27(3) ?
    O1 Cs2 Br 14 . 71.27(3) ?
    O1 Cs2 Br 3_535 . 129.96(7) ?
    Br Cs2 Br 1_445 . 120.0 ?
    O1 Cs2 O2 17_755 1_545 50.04(7) ?
    O1 Cs2 O2 4_755 1_545 50.04(7) ?
    O1 Cs2 O2 18_535 1_545 108.73(3) ?
    O1 Cs2 O2 . 1_545 108.73(3) ?
    O1 Cs2 O2 14 1_545 108.73(3) ?
    O1 Cs2 O2 3_535 1_545 108.73(3) ?
    Br Cs2 O2 1_445 1_545 60.0 ?
    Br Cs2 O2 . 1_545 60.0 ?
    O1 Cs2 O2 17_755 1_445 108.73(3) ?
    O1 Cs2 O2 4_755 1_445 108.73(3) ?
    O1 Cs2 O2 18_535 1_445 50.04(7) ?
    O1 Cs2 O2 . 1_445 108.73(3) ?
    O1 Cs2 O2 14 1_445 108.73(3) ?
    O1 Cs2 O2 3_535 1_445 50.04(7) ?
    Br Cs2 O2 1_445 1_445 60.0 ?
    Br Cs2 O2 . 1_445 180.0 ?
    O2 Cs2 O2 1_545 1_445 120.0 ?
    O1 Cs2 O2 17_755 . 108.73(3) ?
    O1 Cs2 O2 4_755 . 108.73(3) ?
    O1 Cs2 O2 18_535 . 108.73(3) ?
    O1 Cs2 O2 . . 50.04(7) ?
    O1 Cs2 O2 14 . 50.04(7) ?
    O1 Cs2 O2 3_535 . 108.73(3) ?
    Br Cs2 O2 1_445 . 180.0 ?
    Br Cs2 O2 . . 60.0 ?
    O2 Cs2 O2 1_545 . 120.0 ?
    O2 Cs2 O2 1_445 . 120.0 ?
    O1 Cs2 Br 17_755 1_455 129.96(7) ?
    O1 Cs2 Br 4_755 1_455 129.96(7) ?
    O1 Cs2 Br 18_535 1_455 71.27(3) ?
    O1 Cs2 Br . 1_455 71.27(3) ?
    O1 Cs2 Br 14 1_455 71.27(3) ?
    O1 Cs2 Br 3_535 1_455 71.27(3) ?
    Br Cs2 Br 1_445 1_455 120.0 ?
    Br Cs2 Br . 1_455 120.0 ?
    O2 Cs2 Br 1_545 1_455 180.0 ?
    O2 Cs2 Br 1_445 1_455 60.0 ?
    O2 Cs2 Br . 1_455 60.0 ?
    O1 Mo O1 3_645 4_765 108.34(14) ?
    O1 Mo O1 3_645 . 108.34(14) ?
    O1 Mo O1 4_765 . 108.34(14) ?
    O1 Mo O2 3_645 . 110.58(13) ?
    O1 Mo O2 4_765 . 110.58(13) ?
    O1 Mo O2 . . 110.58(13) ?
    Mo O1 Cs1 . 13_745 152.3(2) ?
    Mo O1 Cs2 . . 109.37(16) ?
    Cs1 O1 Cs2 13_745 . 98.33(11) ?
    Mo O1 Cs1 . . 99.46(8) ?
    Cs1 O1 Cs1 13_745 . 75.10(6) ?
    Cs2 O1 Cs1 . . 99.88(7) ?
    Mo O1 Cs1 . 1_455 99.46(8) ?
    Cs1 O1 Cs1 13_745 1_455 75.10(6) ?
    Cs2 O1 Cs1 . 1_455 99.88(7) ?
    Cs1 O1 Cs1 . 1_455 146.20(13) ?
    Mo O2 Mo 14 . 180.0 ?
    Mo O2 Cs2 14 1_565 90.0 ?
    Mo O2 Cs2 . 1_565 90.0 ?
    Mo O2 Cs2 14 . 90.0 ?
    Mo O2 Cs2 . . 90.0 ?
    Cs2 O2 Cs2 1_565 . 120.0 ?
    Mo O2 Cs2 14 1_665 90.0 ?
    Mo O2 Cs2 . 1_665 90.0 ?
    Cs2 O2 Cs2 1_565 1_665 120.0 ?
    Cs2 O2 Cs2 . 1_665 120.0 ?
    Cs1 Br Cs1 14 . 180.0 ?
    Cs1 Br Cs2 14 1_665 90.0 ?
    Cs1 Br Cs2 . 1_665 90.0 ?
    Cs1 Br Cs2 14 . 90.0 ?
    Cs1 Br Cs2 . . 90.0 ?
    Cs2 Br Cs2 1_665 . 120.0 ?
    Cs1 Br Cs2 14 1_655 90.0 ?
    Cs1 Br Cs2 . 1_655 90.0 ?
    Cs2 Br Cs2 1_665 1_655 120.0 ?
    Cs2 Br Cs2 . 1_655 120.0 ?
