# Supplementary material for: Tricaesium dimolybdate(VI) bromide
Source: Acta Crystallogr Sect E Struct Rep Online. 2009 Nov 7;65(Pt 12):i87. doi: 10.1107/S1600536809046297 (PMC2971751; doi:10.1107/S1600536809046297)
Supplement: Supplementary file 2 [file e-65-00i87-Isup2.hkl]

#
# h,k,l, Fc-squared, Fo-squared, sigma(Fo-squared) and status flag
#
data_I
_shelx_title '    Cs3(Mo2O7)Br in P 63/m m c'
_shelx_refln_list_code          4
_shelx_F_calc_maximum      441.70
_exptl_crystal_F_000       680.00
_reflns_d_resolution_high  0.7297
 
loop_
 _symmetry_equiv_pos_as_xyz
 'x, y, z'
 '-x, -y, z+1/2'
 '-y, x-y, z'
 '-x+y, -x, z'
 'x-y, x, z+1/2'
 'y, -x+y, z+1/2'
 'x-y, -y, -z'
 '-x, -x+y, -z'
 'y, x, -z'
 '-y, -x, -z+1/2'
 'x, x-y, -z+1/2'
 '-x+y, y, -z+1/2'
 '-x, -y, -z'
 'x, y, -z-1/2'
 'y, -x+y, -z'
 'x-y, x, -z'
 '-x+y, -x, -z-1/2'
 '-y, x-y, -z-1/2'
 '-x+y, y, z'
 'x, x-y, z'
 '-y, -x, z'
 'y, x, z-1/2'
 '-x, -x+y, z-1/2'
 'x-y, -y, z-1/2'
 
_cell_length_a     6.3993
_cell_length_b     6.3993
_cell_length_c    16.4870
_cell_angle_alpha  90.000
_cell_angle_beta   90.000
_cell_angle_gamma 120.000
 
_shelx_F_squared_multiplier     1.000
 
loop_
 _refln_index_h
 _refln_index_k
 _refln_index_l
 _refln_F_squared_calc
 _refln_F_squared_meas
 _refln_F_squared_sigma
 _refln_observed_status
   0   1   0      111.90      142.67     21.91 o
  -1   2   0   195101.25   167609.09    608.60 o
   0   2   0     2307.96     2631.66     53.64 o
  -1   3   0      494.21      532.94     15.89 o
   0   3   0   111341.99   106392.72  12464.43 o
  -2   4   0   117639.55   113790.70   3025.05 o
  -1   4   0       25.00       67.89     14.32 o
   0   4   0      423.60      471.69     46.42 o
  -2   5   0      133.27      297.62     43.32 o
  -1   5   0    53067.45    55415.04   1105.51 o
   0   5   0      215.72      230.04     29.74 o
  -3   6   0    39500.82    41600.14    403.29 o
  -2   6   0       83.48      108.18     13.04 o
  -1   6   0       53.22       70.63     10.03 o
   0   6   0    26546.56    27494.15    330.31 o
  -3   7   0       56.35       76.94     12.16 o
  -2   7   0    20008.53    21161.44    305.08 o
  -1   7   0       43.36       68.98      7.86 o
   0   7   0      141.45      127.02     11.70 o
  -4   8   0    14485.95    14440.82    413.58 o
  -3   8   0        8.40       32.43     13.67 o
  -2   8   0        7.03       15.22      9.68 o
  -1   8   0     9682.43     9016.10    202.50 o
   0   1   1       17.60       34.37     15.28 o
   0   2   1     1676.42     1765.82     32.50 o
  -1   3   1       37.20       61.76      6.79 o
   0   3   1      175.97      200.93     10.30 o
  -1   4   1       10.63       31.20      6.08 o
   0   4   1      218.22      221.98      8.71 o
  -2   5   1       11.02       48.99      5.72 o
  -1   5   1       41.71       50.00      6.03 o
   0   5   1       51.18      101.45     15.06 o
  -2   6   1       33.69       59.42      6.22 o
  -1   6   1        1.64       24.59      7.79 o
   0   6   1        0.00       19.12      8.23 o
  -3   7   1       19.35       37.95      8.09 o
  -2   7   1       35.28       58.73      6.86 o
  -1   7   1        1.42       28.58      5.98 o
   0   7   1        0.60       13.02     10.40 o
  -3   8   1        0.58       22.69      6.19 o
  -2   8   1        0.18       20.88      7.13 o
  -1   8   1        2.33       21.39      7.49 o
   0   0   2        5.88       33.51     99.44 o
   0   1   2      912.30      949.49     17.29 o
  -1   2   2      622.71      675.07     12.71 o
   0   2   2     1806.09     1782.36     17.60 o
  -1   3   2     1005.88     1017.51      7.62 o
   0   3   2      181.55      232.28     13.62 o
  -2   4   2       16.19       26.08      9.09 o
  -1   4   2      464.11      475.04      8.48 o
   0   4   2      655.39      680.36     11.23 o
  -2   5   2      221.16      264.27      7.69 o
  -1   5   2        1.04       20.20      6.17 o
   0   5   2      455.21      429.17     15.48 o
  -3   6   2        8.56       26.96      8.36 o
  -2   6   2      351.95      343.85      5.94 o
  -1   6   2      319.08      359.15      8.15 o
   0   6   2       34.95       66.66      8.24 o
  -3   7   2      288.86      306.55      6.28 o
  -2   7   2       10.10       41.10      7.38 o
  -1   7   2      144.70      143.85      6.66 o
   0   7   2       87.67      130.06     11.73 o
  -4   8   2       33.27       32.88      8.75 o
  -3   8   2      156.03      170.81      6.40 o
  -2   8   2      144.48      193.58      7.01 o
  -1   8   2       36.79       44.25      7.81 o
   0   1   3    17124.99    18267.34    231.40 o
   0   2   3    30273.08    31148.93    347.25 o
  -1   3   3     8559.61     8252.32     50.69 o
   0   3   3      430.22      397.78      9.50 o
  -1   4   3     8236.61     8190.15     51.49 o
   0   4   3    10595.42    10182.92     93.86 o
  -2   5   3     6383.77     6074.48     38.25 o
  -1   5   3      104.63      258.69     33.98 o
   0   5   3     3002.63     3070.78     39.08 o
  -2   6   3     5031.57     4915.48     32.63 o
  -1   6   3     3256.97     3127.04     25.48 o
   0   6   3        0.01       33.52      9.48 o
  -3   7   3     2015.03     2071.68     20.27 o
  -2   7   3       90.13       82.14      7.50 o
  -1   7   3     2279.43     2236.75     24.30 o
   0   7   3     1590.43     1548.85     24.64 o
  -3   8   3     1769.06     1744.92     19.55 o
  -2   8   3     1459.25     1444.13     17.85 o
   0   0   4     4017.18     4153.17    124.09 o
   0   1   4    63003.90    63704.40   2192.51 o
  -1   2   4    14348.10    15123.15    125.59 o
   0   2   4    32106.96    33238.96    474.70 o
  -1   3   4    29924.50    30374.59    204.28 o
   0   3   4     7747.40     7690.16     65.86 o
  -2   4   4     2043.25     2049.31     15.92 o
  -1   4   4    22955.53    23088.23    142.03 o
   0   4   4    15566.99    15400.21    152.15 o
  -2   5   4    18391.81    18442.98    130.01 o
  -1   5   4     2484.49     2358.17     14.82 o
   0   5   4     9489.38     9468.48     84.70 o
  -3   6   4     1334.96     1258.51     24.25 o
  -2   6   4     8639.48     8670.75     74.92 o
  -1   6   4     7561.84     7613.25     46.74 o
   0   6   4      429.99      423.72     12.83 o
  -3   7   4     5370.05     5582.24     56.35 o
  -2   7   4      655.99      650.99      8.79 o
  -1   7   4     5226.53     5163.47     47.09 o
   0   7   4     4515.10     4325.15     54.15 o
  -4   8   4      174.63      193.61     12.70 o
  -3   8   4     3601.23     3689.30     46.47 o
  -2   8   4     3096.90     3027.42     30.53 o
   0   1   5    13623.16    14371.28    200.18 o
   0   2   5    10247.42    10291.48    121.26 o
  -1   3   5     7790.45     7673.80     46.88 o
   0   3   5        0.97       20.90      8.79 o
  -1   4   5     5187.92     5009.92     24.00 o
   0   4   5     4204.42     3963.28     35.67 o
  -2   5   5     3528.95     3457.47     19.71 o
  -1   5   5        0.14       21.28      5.85 o
   0   5   5     2415.00     2295.81     24.93 o
  -2   6   5     2059.99     1992.33     20.03 o
  -1   6   5     1790.94     1742.99     14.70 o
   0   6   5        0.03        4.19      9.69 o
  -3   7   5     1271.68     1276.79     14.24 o
  -2   7   5        0.08       19.77      6.28 o
  -1   7   5      952.93      949.06     14.12 o
   0   7   5      692.83      639.10     16.95 o
  -3   8   5      717.01      731.10     15.46 o
  -2   8   5      584.77      545.07      6.81 o
   0   0   6    24170.93    24306.19    163.79 o
   0   1   6     7849.88     7526.57     83.63 o
  -1   2   6     5176.40     5201.96     62.36 o
   0   2   6    12378.81    12563.01    160.52 o
  -1   3   6     7736.92     7696.01     61.68 o
   0   3   6     2779.29     2658.15     30.01 o
  -2   4   6     5623.30     5506.26     71.81 o
  -1   4   6     3954.06     3934.20     23.57 o
   0   4   6     4878.18     4667.90     43.51 o
  -2   5   6     1974.30     2019.28     16.53 o
  -1   5   6     1263.26     1227.40     10.86 o
   0   5   6     3074.54     2995.97     30.70 o
  -3   6   6      953.81      949.47     14.85 o
  -2   6   6     2340.13     2332.97     24.14 o
  -1   6   6     2019.94     1926.80     21.32 o
   0   6   6      634.35      662.21     13.52 o
  -3   7   6     1679.02     1602.78     17.77 o
  -2   7   6      244.61      286.55      7.85 o
  -1   7   6      770.55      788.11      8.17 o
   0   7   6      414.59      439.47     15.81 o
  -4   8   6      221.07      276.60     18.82 o
  -3   8   6      766.62      757.77     13.65 o
  -2   8   6      687.54      652.05     10.46 o
   0   1   7    26033.12    25850.57    349.18 o
   0   2   7    10224.99    10376.01    105.45 o
  -1   3   7    18938.82    19072.69    124.50 o
   0   3   7      237.26      245.15      9.16 o
  -1   4   7    11144.21    11047.41     60.51 o
   0   4   7     6651.91     6479.02     66.45 o
  -2   5   7     7771.66     7754.05     46.28 o
  -1   5   7       69.18       58.37      5.60 o
   0   5   7     7689.97     7310.96     82.85 o
  -2   6   7     4206.72     4238.75     32.80 o
  -1   6   7     4706.22     4609.90     29.60 o
   0   6   7        0.00       18.78     11.93 o
  -3   7   7     4090.68     4076.74     37.96 o
  -2   7   7       67.49       95.72      5.54 o
  -1   7   7     2380.56     2472.54     21.88 o
   0   7   7     1987.52     1857.76     26.24 o
  -3   8   7     1841.23     1840.40     15.62 o
  -2   8   7     1679.64     1540.39     28.45 o
   0   0   8    25405.72    24861.09    189.34 o
   0   1   8     6898.62     6725.13     79.09 o
  -1   2   8    15078.49    15020.61    238.42 o
   0   2   8     4343.28     4146.85     59.89 o
  -1   3   8     4131.38     4062.46     25.59 o
   0   3   8     9520.75     9098.91    147.33 o
  -2   4   8     9389.28     9395.83    109.66 o
  -1   4   8     3293.92     3247.17     26.94 o
   0   4   8     2451.79     2462.81     20.21 o
  -2   5   8     2719.99     2700.67     18.15 o
  -1   5   8     4516.07     4430.19     33.36 o
   0   5   8     1733.67     1717.15     15.85 o
  -3   6   8     3278.12     3343.41     42.35 o
  -2   6   8     1570.32     1573.07     12.83 o
  -1   6   8     1472.07     1522.19     15.26 o
   0   6   8     2281.58     2369.01     24.18 o
  -3   7   8     1144.32     1216.40     16.54 o
  -2   7   8     1734.79     1775.27     14.60 o
  -1   7   8     1105.46     1087.87     12.43 o
   0   7   8      960.83      932.76     17.59 o
  -4   8   8     1258.56     1280.97     24.36 o
  -3   8   8      850.81      828.58     10.65 o
   0   1   9     4089.04     3991.92     69.49 o
   0   2   9     1211.60     1164.18     18.49 o
  -1   3   9     3033.87     2914.95     24.44 o
   0   3   9       83.37       83.21      8.60 o
  -1   4   9     1514.33     1449.19     14.00 o
   0   4   9      760.28      753.91      9.93 o
  -2   5   9      976.96      956.59      9.23 o
  -1   5   9       25.15       33.74      6.21 o
   0   5   9     1108.26     1025.82      9.75 o
  -2   6   9      443.71      444.62      9.11 o
  -1   6   9      528.59      560.21      6.64 o
   0   6   9        0.05       28.18      8.23 o
  -3   7   9      498.27      498.67      6.66 o
  -2   7   9       25.22       24.34      6.22 o
  -1   7   9      212.63      219.48      6.88 o
   0   1  10     2368.31     2361.54     40.64 o
  -1   2  10    71519.78    74009.53   2069.87 o
   0   2  10      340.87      362.61     11.56 o
  -1   3  10      672.31      658.14      8.37 o
   0   3  10    49003.49    52129.85    631.34 o
  -2   4  10    31410.80    32826.22    438.35 o
  -1   4  10      832.04      785.71      9.82 o
   0   4  10      222.51      251.43      8.47 o
  -2   5  10      952.05      873.64      8.97 o
  -1   5  10    23942.37    25059.32    141.61 o
   0   5  10       83.99       94.15      8.21 o
  -3   6  10    16878.32    17635.05    160.61 o
  -2   6  10      104.71      118.82      6.56 o
  -1   6  10       83.72      105.43      6.07 o
   0   6  10    10028.12    10297.85    117.97 o
  -3   7  10       23.51       62.85      7.48 o
  -2   7  10    10103.32    10350.01     97.99 o
  -1   7  10      119.53      129.25      7.51 o
   0   1  11     1343.92     1267.39     15.41 o
   0   2  11     2572.71     2540.64     36.69 o
  -1   3  11      884.54      876.43     16.57 o
   0   3  11       31.20       67.61      9.66 o
  -1   4  11      896.81      892.95     10.28 o
   0   4  11     1290.50     1283.65     25.66 o
  -2   5  11      771.14      748.36      8.89 o
  -1   5  11       12.20       27.69      6.47 o
   0   5  11      394.81      464.95     12.60 o
  -2   6  11      708.14      756.39     10.60 o
  -1   6  11      421.14      424.25      9.72 o
   0   6  11        0.04       29.11     10.27 o
  -3   7  11      278.90      298.96      7.63 o
  -2   7  11       14.51       32.74      6.65 o
  -1   7  11      332.25      325.30      6.55 o
   0   0  12     3995.07     3697.36    131.54 o
   0   1  12     1109.08     1106.18     14.22 o
  -1   2  12     5246.74     5212.21    124.83 o
   0   2  12     1424.29     1412.97     31.12 o
  -1   3  12     1070.72     1083.51     11.02 o
   0   3  12     4321.65     4377.43     70.86 o
  -2   4  12     3091.20     3104.91     40.49 o
  -1   4  12      643.60      702.16     13.08 o
   0   4  12      704.29      737.75     14.94 o
  -2   5  12      365.37      391.12      6.56 o
  -1   5  12     2763.40     2762.38     29.55 o
   0   5  12      500.38      538.01      9.02 o
  -3   6  12     2167.33     2212.46     32.68 o
  -2   6  12      379.70      409.55      6.13 o
  -1   6  12      360.64      361.65      7.35 o
   0   6  12     1649.56     1620.10     31.31 o
  -3   7  12      299.88      311.82      6.80 o
  -2   7  12     1640.08     1551.81     25.66 o
   0   1  13     2093.69     2076.62     20.92 o
   0   2  13      445.06      460.23     11.25 o
  -1   3  13     1947.09     1918.91     19.34 o
   0   3  13       81.08      102.11      9.41 o
  -1   4  13     1071.16     1097.62      9.94 o
   0   4  13      456.95      484.53     10.62 o
  -2   5  13      765.59      779.75     14.67 o
  -1   5  13       31.26       32.89      6.89 o
   0   5  13     1065.77     1086.53     17.87 o
  -2   6  13      371.97      394.52      7.30 o
  -1   6  13      545.57      555.03     10.46 o
   0   6  13        0.01       29.13      8.84 o
  -3   7  13      575.44      528.21      7.80 o
   0   0  14    13547.89    12665.42    670.84 o
   0   1  14    15577.39    15540.80    202.31 o
  -1   2  14     7048.53     6820.04     93.10 o
   0   2  14    16233.89    16788.83    228.50 o
  -1   3  14    12764.74    12859.13    125.47 o
   0   3  14     4640.70     4576.28     47.23 o
  -2   4  14     5621.81     5702.41     42.46 o
  -1   4  14     8742.01     8894.25     93.02 o
   0   4  14     8719.64     8992.29    105.56 o
  -2   5  14     5986.58     6181.08     49.81 o
  -1   5  14     2208.05     2225.05     17.76 o
   0   5  14     5842.35     5939.16     59.32 o
  -3   6  14     1590.59     1538.91     33.32 o
  -2   6  14     4986.21     4968.48     68.63 o
  -1   6  14     4295.79     4249.62     42.83 o
   0   1  15     1808.84     1752.01     20.74 o
   0   2  15     1456.43     1404.75     30.75 o
  -1   3  15     1289.57     1305.44     14.19 o
   0   3  15        1.26       21.83      9.46 o
  -1   4  15      851.38      856.81      8.94 o
   0   4  15      755.17      790.52     11.15 o
  -2   5  15      618.22      629.07     10.29 o
  -1   5  15        0.30        1.03      6.90 o
   0   5  15      489.19      488.07     10.07 o
  -2   6  15      403.20      410.65     10.04 o
  -1   6  15      313.71      290.01      6.77 o
   0   0  16     1731.23     1568.59     49.34 o
   0   1  16      212.18      187.40     11.68 o
  -1   2  16     3045.09     2969.72     55.12 o
   0   2  16      602.94      615.30     14.98 o
  -1   3  16      392.56      390.79      8.33 o
   0   3  16     2172.40     2196.13     38.46 o
  -2   4  16      979.80      989.75     27.01 o
  -1   4  16      206.78      334.50     39.28 o
   0   4  16      366.29      374.18     18.29 o
  -2   5  16       85.78      211.89     26.83 o
  -1   5  16      991.69     1010.20     15.28 o
   0   5  16      314.50      283.98      9.93 o
  -3   6  16      632.09      607.24     18.66 o
  -2   6  16      233.49      228.28      7.95 o
   0   1  17     4748.85     4591.58     76.11 o
   0   2  17     6010.30     6211.49     99.53 o
  -1   3  17     3365.23     3483.98     40.37 o
   0   3  17       27.67       37.52     11.28 o
  -1   4  17     2965.66     2997.39     38.63 o
   0   4  17     3356.01     3311.76     63.96 o
  -2   5  17     2411.15     2433.37     37.01 o
  -1   5  17       13.19       29.53      7.24 o
   0   5  17     1464.47     1419.19     33.36 o
   0   0  18    10129.65    10338.76    123.40 o
   0   1  18     1044.44     1059.29     14.73 o
  -1   2  18     9474.93     9783.26    148.12 o
   0   2  18     1105.34     1127.63     14.73 o
  -1   3  18      925.90      943.46     10.48 o
   0   3  18     6997.17     7267.63    133.19 o
  -2   4  18     5577.43     5701.33    106.66 o
  -1   4  18      750.09      745.50     11.64 o
   0   4  18      778.11      748.50     26.64 o
  -2   5  18      616.94      604.26     12.16 o
  -1   5  18     3978.60     3785.89     73.49 o
   0   1  19     1604.05     1644.54     18.04 o
   0   2  19     1909.68     2006.48     28.34 o
  -1   3  19     1052.27     1086.12     18.38 o
   0   3  19       12.33       41.73     12.14 o
  -1   4  19      908.41      950.84     25.46 o
   0   4  19      947.94      892.66     35.35 o
   0   1  20     1361.91     1352.11     16.86 o
  -1   2  20     3492.20     3516.17     67.29 o
   0   2  20     1748.47     1780.10     22.61 o
  -1   3  20     1292.34     1281.98     30.01 o
   0   3  20     2460.35     2390.36     53.56 o
  -2   4  20     2994.14     2938.89    102.41 o
   0   1  21     1344.07     1266.76     39.90 o
   0   2  21      892.48      871.32     37.48 o
  -1   3  21     1120.81     1092.68     28.24 o
   0   1  22     1268.81     1061.27     40.15 o
  -1   2  22     2086.27     2066.40    140.54 o
 
